# Supplementary material for: Identification of the predominant nonrestoring allele for Owen-type cytoplasmic male sterility in sugar beet (Beta vulgaris L.): development of molecular markers for the maintainer genotype
Source: Mol Breed. 2013 Mar 14;32(1):91–100. doi: 10.1007/s11032-013-9854-8 (PMC3684711; doi:10.1007/s11032-013-9854-8)
Supplement: Supplementary file 1 — Supplementary material 1 (XLS 23 kb) [file 11032_2013_9854_MOESM1_ESM.xls]

## Sheet: Sheet1
Table S1 Nucleotide sequences of the primers used in this study
Purposes	Name of primers	Nucleotide sequences	Nucleotide coordinates (DDBJ/EMBL/GenBank acc. no.)
Generation of hybridization probe	UTR-Fw	5'-AGCTTGCAAAGCCACTGGGCGA-3'	29292-29313 (AB646133)
	UTR-Rv	5'-GGAACCAAATTAGATTGAATTAACAAGTGG-3'	28968-28997 (AB646133)
PCR amplification of bvORF20L copy	20L-Fw	5'-CCCAGTTCATAACTGACCCTG-3'	9488-9508 (AB646136)
	20L-Rv	5'-GGCGAAGCTGCTAAAAGAAGATGC-3'	7315-7338 (AB646136)
CAPS marker 17-20L	17-20L-Fw	5'-GATTAAAGAGGGCTGCTGAAGCCGAGA-3'	1666-1692 (AB646136)
	17-20L-Rv	5'-ATACAATGAAGTTGTAGCAGGACGTGC-3'	7372-7398 (AB646136)
PCR marker 20L-int	20L-int-Fw	5'-CTGAATTGGCTACAATTATCGCGC-3'	8649-8672 (AB646136)
	20L-int-Rv	5'-CATGTCGAGCCACAGCATGCCC-3'	8269-8290 (AB646136)
