# Supplementary material for: Identification of the predominant nonrestoring allele for Owen-type cytoplasmic male sterility in sugar beet (Beta vulgaris L.): development of molecular markers for the maintainer genotype
Source: Mol Breed. 2013 Mar 14;32(1):91–100. doi: 10.1007/s11032-013-9854-8 (PMC3684711; doi:10.1007/s11032-013-9854-8)
Supplement: Supplementary file 2 — Supplementary material 2 (XLS 41 kb) [file 11032_2013_9854_MOESM2_ESM.xls]

## Sheet: Sheet
Table S2 Marker types of testees and phenotypes of F1 beets
Population	Plant ID	Rf1 marker type	No. of F1 beets from test cross
			W1	G2	S3	P4	N5	Total
‘TA–36’	A1	bdS	4	3	3	6	2	18
	A2	bbS	0	0	40	5	0	45
	A3	bbS	0	0	4	26	9	39
	A4	bbLS	17	2	17	4	0	40
	A5	bbS	8	4	4	7	0	23
	A8	bdS	3	1	16	6	3	29
	A9	bbLS	2	1	18	1	0	22
	A10	bdS	6	5	15	20	1	47
	A11	bcS	1	0	20	14	0	35
	A12	bbLS	1	3	24	10	0	38
	A14	ddL	33	5	9	0	0	47
	A17	bcS	3	3	12	21	5	44
	A20	bbS	16	0	7	5	0	28
	A22	bbS	1	1	18	15	0	35
	A23	bdS	1	4	22	3	2	32
	A25	bbS	6	2	10	8	0	26
	A32	bdS	3	2	25	8	3	41
	A33	bbS	0	0	12	13	8	33
	A34	ddL	15	0	1	0	0	16
	A36	bdS	2	0	21	13	3	39
	A38	bcS	1	2	22	11	0	36
	A40	bbS	0	2	29	4	0	35
	A41	bdS	4	0	12	9	1	26
	A46	bdS	12	4	13	6	0	35
	A47	bcS	0	0	8	4	0	12
	A49	bbS	1	1	8	7	7	24
	A50	bbS	0	3	25	14	1	43
	A51	bcS	0	0	33	6	1	40
	A52	bbS	3	0	10	1	0	14
	A54	ccS	0	0	14	0	0	14
	A55	bcLS	0	0	13	11	2	26
	A56	bcS	1	0	15	7	1	24
	A58	ccS	1	2	38	3	0	44
	A60	bbS	0	4	5	13	8	30
	A61	ddL	9	0	5	1	0	15
	A62	cdLS	6	3	27	7	0	43
	A64	bbS	1	0	15	11	3	30
	A67	bbLS	11	1	6	0	0	18
	A68	bbS	4	2	9	25	3	43
	A70	bbS	0	0	3	16	18	37
	A74	bbS	0	0	15	0	0	15
	A77	bbS	10	2	10	13	10	45
	A82	bbS	9	3	18	1	0	31
	A84	bbS	12	2	9	10	1	34
	A85	bbS	2	1	27	7	1	38
	A87	bbS	0	0	2	13	22	37
	A88	bbS	0	0	1	8	1	10
	A90	ccS	3	1	38	6	0	48
	A91	bdLS	6	5	22	1	1	35
	A92	bbS	3	3	15	6	0	27
	A94	bbS	2	1	14	17	7	41
	A95	bbS	0	0	14	20	3	37
	A96	cdS	16	2	15	0	1	34
	A97	bbS	2	3	21	14	2	42
	A100	ccS	0	0	22	6	0	28
	A103	bbS	9	3	20	6	1	39
	A104	bbS	0	0	20	15	2	37
	A105	bbS	0	0	11	4	0	15
	A106	bbLS	2	1	31	7	0	41
	A107	bdLS	2	1	30	9	0	42
	A108	bbS	0	0	3	20	17	40
	A109	bbS	6	4	9	7	1	27
	A110	bbS	12	6	16	8	0	42
	A111	bbS	1	1	30	10	0	42
	A112	ddL	11	5	6	0	0	22
	A113	bbS	1	0	5	2	2	10
	A114	bbS	8	0	8	8	3	27
	A115	bcS	0	0	9	12	22	43
	A119	bbS	3	1	8	5	0	17
‘F4 (NK-280 X T–A49)’	B7	ddL	54	0	0	0	0	54
	B8	bbS	0	0	15	27	1	43
	B9	bbS	1	0	14	5	0	20
	B13	ddL	11	0	0	0	0	11
	B19	ddL	43	0	0	0	0	43
	B23	ddL	38	1	0	0	0	39
	B29	bbS	7	3	22	0	0	32
	B30	bbS	4	10	24	7	0	45
	B31	ddL	31	0	0	0	0	31
	B40	ddL	49	0	0	0	0	49
	B42	ddL	25	0	0	0	0	25
	B43	bbS	0	0	11	10	5	26
	B44	bbS	6	3	18	6	0	33
	B45	bbS	1	2	3	5	2	13
	B55	ddL	37	0	0	0	0	37
	B78	ddL	40	3	0	0	0	43
	B79	ddL	49	0	0	0	0	49
	B81	ddL	38	2	0	0	0	40
	B82	ddL	12	1	0	0	0	13
	B85	bbS	3	12	23	8	0	46
‘F4 (TA–48 X NK-185)’	C4	ddL	14	3	4	0	0	21
	C5	ddL	30	0	8	0	0	38
	C6	ddL	28	4	7	0	0	39
	C8	ddL	19	1	10	0	0	30
	C9	ddL	19	2	15	0	0	36
	C11	ddL	27	3	11	0	0	41
	C17	ddL	25	3	8	0	0	36
	C18	ddL	27	1	9	0	0	37
	C19	ddL	31	2	5	0	0	38
	C20	ddL	16	3	6	0	0	25
	C21	ddL	31	2	9	0	0	42
	C23	bcS	6	7	20	0	0	33
	C25	ddL	18	1	4	0	0	23
	C26	ddL	23	1	5	0	0	29
	C32	ddL	19	0	1	0	0	20
	C33	bdS	6	9	20	0	0	35
	C40	ddL	26	3	3	0	0	32
	C41	ddL	23	3	3	0	0	29
	C42	ddL	8	0	3	0	0	11
	C43	ddL	15	1	6	0	0	22
	C44	ddL	21	4	16	0	0	41
	C50	ddL	10	1	7	0	0	18
	C52	ddL	21	2	3	0	0	26
‘F4 (TA–26 X NK-185)’	D1	ddL	25	0	0	0	0	25
	D2	ddL	37	0	0	0	0	37
	D3	ddL	41	3	0	0	0	44
	D4	ddL	46	1	0	0	0	47
	D5	ddL	47	0	0	0	0	47
	D6	ddL	41	0	0	0	0	41
	D8	bbS	27	10	9	0	0	46
	D9	ddL	44	0	0	0	0	44
	D13	ddL	29	4	12	0	0	45
	D14	ddL	47	0	0	0	0	47
	D15	ddL	49	1	0	0	0	50
	D16	ddL	38	0	0	0	0	38
	D18	ddL	50	0	0	0	0	50
	D19	ddL	30	1	15	0	0	46
	D27	bdS	27	10	11	1	0	49
	D29	ddL	51	0	0	0	0	51
	D30	ddL	32	0	0	0	0	32
	D31	ddL	38	0	0	0	0	38
	D32	ddL	29	0	0	0	0	29
	D34	ddL	35	1	0	0	0	36
	D35	ddL	50	0	0	0	0	50
	D38	ddL	46	1	0	0	0	47
	D39	ddL	44	1	0	0	0	45
	D41	ddL	27	1	0	0	0	28
	D42	ddL	49	2	2	0	0	53
	D43	ddL	46	1	0	0	0	47
	D44	bdS	22	18	7	0	0	47
	D45	bdS	20	11	1	0	0	32
	D47	bbS	12	15	11	0	0	38
	D48	ddL	26	1	9	0	0	36
	D50	ddL	40	0	0	0	0	40
	D51	bdS	29	14	0	0	0	43
	D52	ddL	31	0	0	0	0	31
	D53	ddL	14	0	0	0	0	14
	D54	ddL	39	0	0	0	0	39
1White anther, no pollen observed, anthers do not dehisce.
2Light green anther, no pollen observed, anthers do not dehisce.
3Yellow, sometimes orange, anther, no pollen observed, anthers do not dehisce.
4Yellow, sometimes orange, anther, pollen occasionally shed, anthers sometimes dehisce.
5Yellow anther, abundant pollen shed, anthers fully dehisce.
